# Supplementary material for: Association between Polymorphism in the Janus Kinase 2 (JAK2) Gene and Selected Performance Traits in Cattle and Sheep
Source: Animals (Basel). 2023 Jul 31;13(15):2470. doi: 10.3390/ani13152470 (PMC10416845; doi:10.3390/ani13152470)
Supplement: Supplementary file 1 [file animals-13-02470-s001.zip]

Archive with 2 entries (2 files):
- [supplementary file] Figure S1 - S4.pdf
- [supplementary file] Table S1.pdf
